# Supplementary material for: Local Genomic Instability of the SpTransformer Gene Family in the Purple Sea Urchin Inferred from BAC Insert Deletions
Source: Genes (Basel). 2024 Feb 9;15(2):222. doi: 10.3390/genes15020222 (PMC10887614; doi:10.3390/genes15020222)
Supplement: Supplementary file 1 [file genes-15-00222-s001.zip]

Archive with 1 entries (1 files):
- Barela Hudgell et al revised Supplementary File.pdf
